# Supplementary material for: Interaction of a Novel Alternatively Spliced Variant of HSD11B1L with Parkin Enhances the Carcinogenesis Potential of Glioblastoma: Peiminine Interferes with This Interaction
Source: Cells. 2023 Mar 14;12(6):894. doi: 10.3390/cells12060894 (PMC10047488; doi:10.3390/cells12060894)
Supplement: Supplementary file 1 [file cells-12-00894-s001.zip]

Archive with 1 entries (1 files):
- cells-2228781-supplementary.pdf
